# Supplementary material for: Comparative Efficacy of Traditional Corticotomy and Flapless Piezotomy in Facilitating Orthodontic Tooth Movement: A Systematic Review and Meta-Analysis
Source: Medicina (Kaunas). 2023 Oct 10;59(10):1804. doi: 10.3390/medicina59101804 (PMC10608606; doi:10.3390/medicina59101804)
Supplement: Supplementary file 1 [file medicina-59-01804-s001.zip]

Archive with 1 entries (1 files):
- medicina-2629393-supplementary.pdf
